# Supplementary material for: Cellular Immune Response in Horses After West Nile Neuroinvasive Disease
Source: Animals (Basel). 2025 Aug 11;15(16):2352. doi: 10.3390/ani15162352 (PMC12383191; doi:10.3390/ani15162352)
Supplement: Supplementary file 1 [file animals-15-02352-s001.zip]

Archive with 1 entries (1 files):
- animals-3759906-supplementary.xlsx
