# Supplementary material for: Cellular Immune Response in Horses After West Nile Neuroinvasive Disease
Source: Animals (Basel). 2025 Aug 11;15(16):2352. doi: 10.3390/ani15162352 (PMC12383191; doi:10.3390/ani15162352)
Supplement: Supplementary file 1 [file animals-15-02352-s001.zip › animals-3759906-supplementary.xlsx]

## Sheet: Munka1
Horse ID	ELISpot result1	ELISpot result2	ELISpot result3	Neutralizing antibody titer
1	1	3	2	1:64
2	139	193	172	1:64
3	8	7	7	1:128
4	45	46	48	1:128
5	19	14	5	1:362
6	102	96	98	1:64
7	17	44	49	1:181
8	33	44	31	1:1024
9	0	1	0	1:128
10	194	196	189	1:1024
11	67	90	99	1:512
12	27	34	40	1:1024
S1. ELISpot results and neutralizing antibody (nAb) titers of the horses involved in the study
